# Supplementary material for: Machine Learning Models for Predicting Polymer Solubility in Solvents across Concentrations and Temperatures
Source: J Phys Chem B. 2024 Dec 12;128(51):12786–97. doi: 10.1021/acs.jpcb.4c06500 (PMC11684024; doi:10.1021/acs.jpcb.4c06500)
Supplement: Supplementary file 2 — jp4c06500_si_002.xlsx [file jp4c06500_si_002.xlsx]

## Sheet: solvents_smiles
id	name	Smilies
1	Water	O
2	m-cresol	CC1=CC(=CC=C1)O
3	Methanol	CO
4	Ethanol	CCO
5	Isopropylalcohol	CC(C)O
6	n-butanol	C(CCC)O
7	Acetic acid	CC(=O)O
8	Trifluoroethanol	OCC(F)(F)F
9	Nitrobenzene	C1=CC=C(C=C1)[N+](=O)[O-]
10	Chlorobenzene	C1=CC=C(C=C1)Cl
11	NMP	CN1CCCC1=O
12	DMAc	CC(=O)N(C)C
13	DMSO	CS(=O)C
14	DMF	CN(C)C=O
15	Acetonitrile	C(C)#N
16	Acetone	CC(=O)C
17	DCM	C(Cl)Cl
18	THF	C1CCOC1
19	Ethyl Acetate	CCOC(=O)C
20	Cyclohexanone	C1CCC(=O)CC1
21	Formamide	C(=O)N
22	1,2,4-trichlorobenzene	ClC1=C(C=C(C=C1)Cl)Cl
23	1,4-dioxane	C1COCCO1
24	Chloroform	C(Cl)(Cl)Cl
25	Diethyl ether	C(C)OCC
26	Toluene	CC1=CC=CC=C1
27	Benzene	C1=CC=CC=C1
28	n-hexane	CCCCCC
29	Petroleum ether	CCCC(C)C
30	carbon disulfide	C(=S)=S
31	Heptane	CCCCCCC
32	Cyclohexane	C1CCCCC1
33	Decalin	C1CCCC2CCCCC12
34	Pentane	CCCCC
35	Ethyl Lactate	CCOC(=O)C(C)O
36	styrene	C=CC1=CC=CC=C1
37	1, 2, dichloroethane	C(CCl)Cl
38	xylene	CC1=CC=C(C=C1)C.CC1=CC(=CC=C1)C.CC1=CC=CC=C1C
39	1,2dichlorobenzene	C1=CC=C(C(=C1)Cl)Cl
40	n-Butyl Acetate	CCCCOC(=O)C
41	Pyridine	C1=CC=NC=C1
42	Anisole	COC1=CC=CC=C1
44	2, 4, 6- trimethylpyridine	CC1=CC(=NC(=C1)C)C
45	Cyclopentanone	C1CCC(=O)C1
46	Isobutyl acetate	CC(C)COC(=O)C
47	1-octanol	CCCCCCCCO
48	Benzyl alcohol	c1ccc(cc1)CO
