# Supplementary material for: Machine Learning Models for Predicting Polymer Solubility in Solvents across Concentrations and Temperatures
Source: J Phys Chem B. 2024 Dec 12;128(51):12786–97. doi: 10.1021/acs.jpcb.4c06500 (PMC11684024; doi:10.1021/acs.jpcb.4c06500)
Supplement: Supplementary file 3 — jp4c06500_si_003.xlsx [file jp4c06500_si_003.xlsx]

## Sheet: polymers_smiles
id	name	Acronym	Smilies
31	Poly Styrene	PS	[*]CC([*])c1ccccc1
32	Polyvinylpyrrolidone	PVP	[*]CC([*])N1CCCC1=O
33	Poly methyl methacrylate	PMMA	[*]CC([*])(C)C(=O)OC
34	Poly ethylene glycol	PEG	[*]CCO[*]
35	Polyvinyl alcohol	PVA	[*]CC([*])O
36	Polycaprolactone	PCL	[*]CCCCCC(=O)O[*]
37	Polypropylene	PP	[*]CC([*])C
38	Poly L lactic acid	PLLA	[*]OC(C)C([*])=O
39	Dextran	Dex	[*]COC1OC([*])C(O)C(O)C1O
40	Poly(2-ethyl-2-oxazoline)	PEOX	[*]CCN([*])C(=O)CC
41	Poly4vinylphenol	P4VP	[*]CC([*])c1ccc(O)cc1
42	Chitosan	Chi	[*]OC1C(CO)OC([*])C(N)C1O
43	Nylon-6	Nylon-6	[*]CCCCCC(=O)N[*]
46	Poly ethylene oxide	PEO	[*]CCO[*]
48	Poly (vinylidene fluoride)	PVDF	[*]CC([*])(F)F
53	Nylon-12	Nylon-12	[*]CCCCCCCCCCCC(=O)N[*]
54	Polyethylene terephthalate	PET	[*]CCOC(=O)c1ccc(C(=O)O[*])cc1
57	Poly(tetrafluoroethylene)	PTFE	[*]C([*])(F)F
58	Poly ethylene	PE	[*]C[*]
59	Polyvinyl alcohol	PVA	[*]CC([*])O
60	Polyvinylpyrrolidone	PVP	[*]CC([*])N1CCCC1=O
61	Polyacrylamide	PAM	[*]CC([*])C(N)=O
62	Poly(ethylene glycol) methyl ether	mPEG	[*]CCO[*]
63	Polyacrylonitrile	PAN	[*]CC([*])C#N
64	polytetrahydrofuran	PTHF	[*]CCCCO[*]
65	Cellulose acetate		CC(=O)OCC1OC(O[*])C(OC(C)=O)C(O)C1[*]
66	Poly(vinylamine) hydrochloride		C=CN
68	Polyvinyl chloride	PVC	[*]CC([*])Cl
69	Polyethyleneimine-linear		C(CN)N
70	Poly(vinyl formal)		[*]CC1CC([*])OCO1
71	polyacenaphthylene		[*]C1c2cccc3cccc(c23)C1[*]
72	Poly(chlorotrifluoroethylene)		[*]C(F)(F)C([*])(F)Cl
